# Supplementary material for: Double-spiral as a bio-inspired functional element in engineering design
Source: Sci Rep. 2024 Nov 25;14:29225. doi: 10.1038/s41598-024-79630-6 (PMC11589583; doi:10.1038/s41598-024-79630-6)
Supplement: Supplementary file 2 — Supplementary Information 2. [file 41598_2024_79630_MOESM2_ESM.zip]

Archive with 16 entries (14 files):
- Software/
- Software/DSD.exe
- Software/stylesheets/
- Software/stylesheets/1downarrow.png
- Software/stylesheets/banner.png
- Software/stylesheets/base.ui
- Software/stylesheets/logo.ico
- Software/stylesheets/logo.png
- Software/stylesheets/spiral1.png
- Software/stylesheets/spiral111.png
- Software/stylesheets/spiral3.png
- Software/stylesheets/spiral5443.png
- Software/stylesheets/spiralKarch.png
- Software/stylesheets/spiralKLog.png
- Software/stylesheets/spiralN.png
- Software/stylesheets/style.stylesheet
