# Supplementary material for: Double-spiral as a bio-inspired functional element in engineering design
Source: Sci Rep. 2024 Nov 25;14:29225. doi: 10.1038/s41598-024-79630-6 (PMC11589583; doi:10.1038/s41598-024-79630-6)
Supplement: Supplementary file 2 — Supplementary Information 2. [file 41598_2024_79630_MOESM2_ESM.zip › Software/stylesheets/base.ui]

<?xml version="1.0" encoding="UTF-8"?>
<ui version="4.0">
 <class>MainWindow</class>
 <widget class="QMainWindow" name="MainWindow">
  <property name="geometry">
   <rect>
    <x>0</x>
    <y>0</y>
    <width>850</width>
    <height>680</height>
   </rect>
  </property>
  <property name="minimumSize">
   <size>
    <width>850</width>
    <height>680</height>
   </size>
  </property>
  <property name="maximumSize">
   <size>
    <width>850</width>
    <height>680</height>
   </size>
  </property>
  <property name="font">
   <font>
    <pointsize>10</pointsize>
   </font>
  </property>
  <property name="windowTitle">
   <string>MainWindow</string>
  </property>
  <widget class="QWidget" name="centralwidget">
   <widget class="QPushButton" name="pushButton_plotSurface">
    <property name="geometry">
     <rect>
      <x>70</x>
      <y>520</y>
      <width>110</width>
      <height>35</height>
     </rect>
    </property>
    <property name="text">
     <string>Plot surfaces</string>
    </property>
   </widget>
   <widget class="QComboBox" name="comboBox_spirals">
    <property name="geometry">
     <rect>
      <x>130</x>
      <y>90</y>
      <width>171</width>
      <height>22</height>
     </rect>
    </property>
    <property name="currentIndex">
     <number>1</number>
    </property>
    <item>
     <property name="text">
      <string>Archimedean spiral</string>
     </property>
    </item>
    <item>
     <property name="text">
      <string>Logarithmic spiral</string>
     </property>
    </item>
   </widget>
   <widget class="QLabel" name="label_spiral">
    <property name="geometry">
     <rect>
      <x>40</x>
      <y>80</y>
      <width>121</width>
      <height>41</height>
     </rect>
    </property>
    <property name="text">
     <string>Spiral type:</string>
    </property>
   </widget>
   <widget class="QWidget" name="widget_plotCurves" native="true">
    <property name="geometry">
     <rect>
      <x>380</x>
      <y>70</y>
      <width>451</width>
      <height>290</height>
     </rect>
    </property>
   </widget>
   <widget class="QWidget" name="widget_plotSurfaces" native="true">
    <property name="geometry">
     <rect>
      <x>380</x>
      <y>370</y>
      <width>451</width>
      <height>290</height>
     </rect>
    </property>
   </widget>
   <widget class="QPushButton" name="pushButton_clearAll">
    <property name="geometry">
     <rect>
      <x>70</x>
      <y>570</y>
      <width>110</width>
      <height>35</height>
     </rect>
    </property>
    <property name="text">
     <string>Clear all</string>
    </property>
   </widget>
   <widget class="QPushButton" name="pushButton_plotConnector">
    <property name="geometry">
     <rect>
      <x>220</x>
      <y>520</y>
      <width>110</width>
      <height>35</height>
     </rect>
    </property>
    <property name="text">
     <string>Plot connector</string>
    </property>
   </widget>
   <widget class="QPushButton" name="pushButton_export">
    <property name="geometry">
     <rect>
      <x>220</x>
      <y>570</y>
      <width>110</width>
      <height>35</height>
     </rect>
    </property>
    <property name="text">
     <string>Export</string>
    </property>
   </widget>
   <widget class="QLabel" name="label_banner">
    <property name="geometry">
     <rect>
      <x>0</x>
      <y>15</y>
      <width>860</width>
      <height>58</height>
     </rect>
    </property>
    <property name="text">
     <string/>
    </property>
    <property name="pixmap">
     <pixmap>../stylesheets/banner.png</pixmap>
    </property>
    <property name="scaledContents">
     <bool>true</bool>
    </property>
   </widget>
   <widget class="QPushButton" name="pushButton_aboutUs">
    <property name="geometry">
     <rect>
      <x>220</x>
      <y>620</y>
      <width>110</width>
      <height>35</height>
     </rect>
    </property>
    <property name="text">
     <string>About us</string>
    </property>
   </widget>
   <widget class="QGroupBox" name="groupBox">
    <property name="geometry">
     <rect>
      <x>20</x>
      <y>140</y>
      <width>341</width>
      <height>361</height>
     </rect>
    </property>
    <property name="title">
     <string>Design variables</string>
    </property>
    <widget class="QWidget" name="widget_parameterOption" native="true">
     <property name="geometry">
      <rect>
       <x>10</x>
       <y>30</y>
       <width>311</width>
       <height>120</height>
      </rect>
     </property>
    </widget>
    <widget class="QTabWidget" name="tabWidget_spirals">
     <property name="geometry">
      <rect>
       <x>20</x>
       <y>150</y>
       <width>311</width>
       <height>200</height>
      </rect>
     </property>
     <property name="currentIndex">
      <number>0</number>
     </property>
     <widget class="QWidget" name="tab_2">
      <attribute name="title">
       <string>Spiral 2</string>
      </attribute>
     </widget>
     <widget class="QWidget" name="tab">
      <attribute name="title">
       <string>Spiral 1</string>
      </attribute>
     </widget>
     <widget class="QWidget" name="tab_3">
      <attribute name="title">
       <string>Spiral 3</string>
      </attribute>
     </widget>
     <widget class="QWidget" name="tab_4">
      <attribute name="title">
       <string>Spiral 4</string>
      </attribute>
     </widget>
    </widget>
   </widget>
   <widget class="QPushButton" name="pushButton_help">
    <property name="geometry">
     <rect>
      <x>70</x>
      <y>620</y>
      <width>110</width>
      <height>35</height>
     </rect>
    </property>
    <property name="text">
     <string>Help</string>
    </property>
   </widget>
  </widget>
 </widget>
 <resources/>
 <connections/>
</ui>
