# Supplementary material for: Double-spiral as a bio-inspired functional element in engineering design
Source: Sci Rep. 2024 Nov 25;14:29225. doi: 10.1038/s41598-024-79630-6 (PMC11589583; doi:10.1038/s41598-024-79630-6)
Supplement: Supplementary file 2 — Supplementary Information 2. [file 41598_2024_79630_MOESM2_ESM.zip › Software/stylesheets/style.stylesheet]

QWidget , QLabel {
        font-size:11pt;
        font-family: "Times New Roman", "Times CY", FreeSerif, Times, "Nimbus Roman No9 L",  Serif;
        }

        
                       

QPushButton {
        border: 2px solid #8f8f91;
        border-radius: 12px;
        background-color: qlineargradient(x1: 0, y1: 0, x2: 0, y2: 1,
                                         stop: 0 #f6f7fa, stop: 1 #dadbde);
            }
QPushButton:hover {
        background:qlineargradient(x1: 0, y1: 0, x2: 0, y2: 1,
                                  stop: 0 #f6f7fa, stop: 1 #e5f1fb);
            }
                        
                        

QComboBox {
           border: 1px solid gray;
           border-radius: 3px;
           padding: 1px 18px 1px 3px;
           min-width: 6em;
          }
 QComboBox:!editable, QComboBox::drop-down:editable {
          background: qlineargradient(x1: 0, y1: 0, x2: 0, y2: 1,
                                      stop: 0 #E1E1E1, stop: 0.4 #DDDDDD,
                                      stop: 0.5 #D8D8D8, stop: 1.0 #D3D3D3);
          }
QComboBox::drop-down {
         subcontrol-origin: padding;
         subcontrol-position: top right;
         width: 15px;
         border-left-width: 1px;
         border-left-color: darkgray;
         border-left-style: solid; /* just a single line */
         border-top-right-radius: 3px; /* same radius as the QComboBox */
         border-bottom-right-radius: 3px;
                      }
QComboBox::down-arrow {
         image: url(stylesheets/1downarrow.png);
         width: 10px;
                      }


QToolBox {
        border: 1px solid gray;
        border-radius: 6px;
        padding: 2px;
         }
QToolBox::tab {
        border : 1px solid #8f8f91;
        border-radius: 4px;
        background-color: #E0E8E8;
              }      
QToolBox::tab:hover {
        background-color : #f6f7fa;                            
                    }   
QToolBox::tab:selected {
        font-style:italic;
                       }   
                        
                        
                        
QWidget#widget_plotSurfaces, QWidget#widget_plotCurves {
        border: 1.5px dashed black;
        border-radius: 8px;
        background-color: rgb(255, 255, 255);
            }
   


QGroupBox {
    background-color: qlineargradient(x1: 0, y1: 0, x2: 0, y2: 1,
                                      stop: 0 #E0E0E0, stop: 1 #FFFFFF);
    border: 2px solid gray;
    border-radius: 5px;
    margin-top: 2ex; /* leave space at the top for the title */
    font-size:13pt;
}

QGroupBox::title {
    subcontrol-origin: margin;
    subcontrol-position: top center; /* position at the top center */
    padding: -2px 0px;
}
