# Supplementary material for: Double-spiral as a bio-inspired functional element in engineering design
Source: Sci Rep. 2024 Nov 25;14:29225. doi: 10.1038/s41598-024-79630-6 (PMC11589583; doi:10.1038/s41598-024-79630-6)
Supplement: Supplementary file 3 — Supplementary Information 3. [file 41598_2024_79630_MOESM3_ESM.zip]

Archive with 7 entries (7 files):
- Modular structure- plate.stl
- Adaptive energy absorber.stl
- Freeform passive gripper.stl
- Highly extensible enveloping gripper.stl
- Mechanical interlocking structure.stl
- Modular structure- connector.stl
- Modular structure- joint.stl
